# Supplementary material for: Maize microRNA166 Inactivation Confers Plant Development and Abiotic Stress Resistance
Source: Int J Mol Sci. 2020 Dec 14;21(24):9506. doi: 10.3390/ijms21249506 (PMC7764941; doi:10.3390/ijms21249506)
Supplement: Supplementary file 1 [file ijms-21-09506-s001.zip]

Archive with 1 entries (1 files):
- ijms-1015002-supplementary.xlsx
