# Supplementary material for: Maize microRNA166 Inactivation Confers Plant Development and Abiotic Stress Resistance
Source: Int J Mol Sci. 2020 Dec 14;21(24):9506. doi: 10.3390/ijms21249506 (PMC7764941; doi:10.3390/ijms21249506)
Supplement: Supplementary file 1 [file ijms-21-09506-s001.zip › ijms-1015002-supplementary.xlsx]

## Sheet: Sheet1
	Table S1. Primers used for qRT-PCR analysis in this study
	Primer name	Primer sequence(5' to 3')
	Zm00001d048527 Rld1-PF	GCCTTGAAGGTCAGCCTCTT
	Zm00001d048527 Rld1-PR	CATCATCTGGGAAATGCTCA
	Zm00001d013699 hox32-PF	CCCATACTCAGCAACATCGAG
	Zm00001d013699 hox32-PR	CCTGTCATTCTCCTCCATCAA
	Zm00001d040952 tf1-PF	CATACCTGAAAATGGGTCGAG
	Zm00001d040952 tf1-PR	ACTCATTCAGCTGCCTCCTTT
	Zm00001d041489 hox33-PF	AGCAGATCAAGGTCTGGTTCC
	Zm00001d041489 hox33-PR	GGTCATTCTCCTCCATCAACA
	Zm00001d031061 hox33-PF	CAGGCAGATCAAGGTCTGGT
	Zm00001d031061 hox33-PR	AGACGGGACACCTGCTTCT
	Zm00001d037343-PF	CAAGTTCCCCATCTACGTGAA
	Zm00001d037343-R	GGGCATACTTCTTGAAAATCTCC
	Zm00001d025545 ZEP2-PF	GCCGTACATCAAGTTTGATACG
	Zm00001d025545 ZEP2-PR	TGCCATCATCTGTAAAATCGAC
	GRMZM2G332976 sca1-PF	CTCCACCCAGATTTTGACAAC
	GRMZM2G332976 sca1-PR	GCTTACTCGAGGAGGAGAAGG
	Zm00001d016294 PYL3-PF	CTCCACCCAGATTTTGACAAC
	Zm00001d016294 PYL3-PR	GCTTACTCGAGGAGGAGAAGG
	Zm00001d042886 ZmPP2C-A1-PF	GAGGACACGGTCTCCATCAG
	Zm00001d042886 ZmPP2C-A1-PR	CATCTGCTGCTCGCACCT
	Zm00001d034161SnRK2-PF	CCGTGATTTGAAGTTGGAGAA
	Zm00001d034161 SnRK2-PR	TCAACAAAACTTCAGGTGCAA
	Zm00001d039624 IAA1-PF	GCCTTGAAGGTCAGCCTCTT
	Zm00001d039624 IAA1-PR	CATCATCTGGGAAATGCTCA
	Zm00001d039513 IAA16-PF	CGGTCGCCATCCTCGTTTAT
	Zm00001d039513 IAA16-PR	CGAAGCAGAGCACGTTTCAG
	Zm00001d037774 IAA3-PF	CACGACGACCTGAAGGGTA
	Zm00001d037774 IAA3-PR	GCAGTCGACAGGTCCTTGTA
	Zm00001d042809 ATL1-PF	CCACCAAGCTCGTGCTCTA
	Zm00001d042809 ATL1-PR	CGTGCGGTAGGTGAGGAC
	Zm00001d008700 VT2-PF	GCTCCACGCAGCTCTTCAT
	Zm00001d008700 VT2-PR	GTAGTAGGCCAGGTCGTGGA
	Zm00001d018024 PIN2-PF	CATCTCCATCCTGTCGGACG
	Zm00001d018024 PIN2-PR	TGCCAAAAATGACTGCGGTG
	Zm00001d044812 PIN1-PF	CTCATCGGCCTCATCTGGTC
	Zm00001d044812 PIN1-PR	TTCCATCGAAGTGACACGCA
	Zm00001d012731 ARF26-PF	ATCAGCTCAGGCCTTCTCAA
	Zm00001d012731 ARF26-PR	AACACAGCATCCCCTGAAAC
	Zm00001d003311 DAO1-PF	AAGGCGATCTGGAGTGGTTG
	Zm00001d003311 DAO1-PR	CACCAGACCCAAGCTTAGCA
	Zm00001d042062 bhlh126-PF	ACCAAACACACAGCTAGGCA
	Zm00001d042062 bhlh126-PR	AGCGAGGAGTAGAGGTCGTT
	Zm00001d013258 ZmMADS31-PF	AAGAACTGGCTCCACTTAGCC
	Zm00001d013258 ZmMADS31-PR	TCGCAAAGTTCATCAAGTAACA
	Zm00001d009118-PF	ACATGATGACCTCGGACGTG
	Zm00001d009118-PR	CTGGATGAAGCCGTAACCAT
	GRMZM2G147560-PF	GTGATCCTCATTGGCCTCAT
	GRMZM2G147560-PR	AGGAGCAGAAGAGTGCTGGA
	Zm00001d024314-PF	CTCCCACTCCCACTCACAC
	Zm00001d024314-PR	GTTGTGCCACTCGTTCTTGA
	Zm00001d023617 Lac23-PF	ACCAGTCGCCCTACAACATC
	Zm00001d023617 Lac23-PR	GTACAGGTCTCCAGGCTTGC
	Zm00001d018667 ZmMADS3-PF	TGAGCGATATTCCTATGCTGAA
	Zm00001d018667 ZmMADS3-PR	TGGTCTCAATTTTGGCCTTC
	AC212859.3_FG008 ZmNAC103-PF	TACAAGGACCGCAAGTACCC
	AC212859.3_FG008 ZmNAC103-PR	AGGCTGTCCAGAAAGTTCCA
	GRMZM2G079632 ZmNAC1-PF	TGGTGGCGCACTACCTCT
	GRMZM2G079632 ZmNAC1-PR	AGCATGGAGCCGTAGAAATC
	Zm00001d048623 MYB88-PF	CATGGACAGAGCAGGAGGAC
	Zm00001d048623 MYB88-PR	TGAGGCCAGGGTGAAGATAG
	Zm00001d036638 GLK31-PF	GCAACTCCGAAGCAAATTCT
	Zm00001d036638 GLK31-PR	TGTTCTCGTCTGAAGCTGGA
	Zm00001d010752 ZCN8-PF	TCAACTTTGTTGTGCTGTTCC
	Zm00001d010752 ZCN8-PR	GATCCACCTTCCCTTTGACA
	Zm00001d050350 KAN3-PF	CCCTTCCTTCAGTTGGCGTATCA
	Zm00001d050350 KAN3-PR	GGCAGCTCATTTCATGGTTGGG
	Zm00001d013412-PF	TCTTGCAATGACCGCCGATGT
	Zm00001d013412-PR	AGAACTTCTGCAACGCCTGGA
	Zm00001d043461-PF	AATGTCTGATGTGGAGCCGCT
	Zm00001d043461-PR	TGAGCCCGATACTTGGTGCAA
	Zm00001d013258 ZmMADS31-PF	ACAAGTGCCGTGTCCTTCAGA
	Zm00001d013258 ZmMADS31-PR	ACAGTTCGGTAAGCATGGCAG
	Zm00001d050139 HDA108-PF	TGCTCTGAATGTTCCCCTGAGTG
	Zm00001d050139 HDA108-PR	TGTCTCCAGCCAAAGAGTCAGC
	Zm00001d015410 SPL12-PF	TGCTCTCTCTCTTCTGTCAGCC
	Zm00001d015410 SPL12-PR	TGTTCTCGCTGGCACCATTGA
	Zm00001d009599 MYB87-PF	CAATGTGCCGTACCCCAAGTA
	Zm00001d009599 MYB87-PR	TTCTGCCTCTTTGAGCCTCCA
	Zm00001d040426 MYB43-PF	AGACTGCCAAACCCACACGA
	Zm00001d040426 MYB43-PR	AAGGACTGGAGTGAGCGAGACT
	GRMZM5G811053-PF	TCAAGGCAATCTGGAGCTGGA
	GRMZM5G811053-PR	GCCATGTACGAAGCTGAGATGC
	Zm00001d040536 bhlh68-PF	TGCACTGACAAGATGGTGGCT
	Zm00001d040536 bhlh68-PR	AACCCAATCCCATGCCGAGAT
	Zm00001d019892-PF	AGCAAAGCCGCAGTCCAAGA
	Zm00001d019892-PR	AGCGCCATACACAAACTGCCT
	Zm00001d043291-PF	ATTCGTTGCGGTTCCTCACGA
	Zm00001d043291-PR	TGGACTCAGCCTAAGAAGTGCA
	Zm00001d048623 MYB88-PF	AGAAGACGTGCAGCAGTATCCC
	Zm00001d048623 MYB88-PR	AACCAAATCGTGCAGCCAACA
	Zm00001d044194 MYB97-PF	CAGGAAGGACAGCAGAAGAGGT
	Zm00001d044194 MYB97-PR	CGGTAACATCGTAGGCCCAGTT
	Zm00001d052355 WRKY77-PF	TCCAGTGACACCCATAAGCGT
	Zm00001d052355 WRKY77-PR	TCTTCTTCTTTTGGCGCCCCT
	Zm00001d019207 NAC4-PF	TCCACTCCCTCCATTTCCCTCA
	Zm00001d019207 NAC4-PR	ACGCTTTACTCGCTCGCTGT
	Zm00001d011187 bHLH92-PF	TGGGCCACTGATGAGCTACAA
	Zm00001d011187 bHLH92-PR	TGGTCGATCAAAACGCCTCCT
	Zm00001d019527 Yucca5-PF	GGGCTCTACTCTGTTGGCTTCA
	Zm00001d019527 Yucca5-PR	GTTTGCTTCTCCCATTCCACGG
	Zm00001d031909 ZRP2-PF	AGAGCAACAAGATACTGGCGCA
	Zm00001d031909 ZRP2-PR	TGCCGCACGAACCAGAAAGA
	Zm00001d013208-PF	AACCGCCACCGCTTTAAAACC
	Zm00001d013208-PR	ACTTCTCTTGGCTGCGACTTGT
	Zm-Actin-PF	CAATGGCACTGGAATGGT
	Zm-Actin-PR	ATCTTCAGGCGAAACACG
